# Supplementary material for: Exploring the molecular mechanisms of increased intensity of pyrethroid resistance in Central African population of a major malaria vector Anopheles coluzzii
Source: Evol Appl. 2024 Feb 26;17(2):e13641. doi: 10.1111/eva.13641 (PMC10895554; doi:10.1111/eva.13641)
Supplement: Supplementary file 3 — File S2. [file EVA-17-e13641-s001.xlsx]

## Sheet: Initial tube assays F1
START DATE OF BIOASSAYS	TYPE MOSQUITOES	INSECTICIDE	EXPOSURE	START	END	GENDER	REPLICATE TUBE	KNOCK DOWN AFTER EXPOSURE	DEAD AFTER 24 H	ALIVE AFTER 24 H	TOTAL	% MORTALITY	AVERAGE	ERROR
24.08.19	F1 An. coluzzii	Permethrin 0.75 %	60 min	12:18:00	13:18:00	Female	1	0	0	22	22	0
24.08.19	F1 An. coluzzii	Permethrin 0.75 %	60 min	12:18:00	13:18:00	Female	2	0	0	21	21	0
24.08.19	F1 An. coluzzii	Permethrin 0.75 %	60 min	12:18:00	13:18:00	Female	3	0	0	22	22	0
24.08.19	F1 An. coluzzii	Permethrin 0.75 %	60 min	12:18:00	13:18:00	Female	4	0	0	21	21	0	0	0						AVERAGE	ERROR
									0	86	86								Permethrin 0.75 %	0	0
24.08.19	F1 An. coluzzii	Permethrin 3.75 %	60 min	12:18:00	13:18:00	Female	1	16	3	22	25	12							Permethrin 3.75 %	10.9545	4.68299
24.08.19	F1 An. coluzzii	Permethrin 3.75 %	60 min	12:18:00	13:18:00	Female	2	19	5	17	22	22.7273							Permethrin 7,50 %	33.0682	4.37315
24.08.19	F1 An. coluzzii	Permethrin 3.75 %	60 min	12:18:00	13:18:00	Female	3	16	0	23	23	0							Deltamethrin 0.05 %	1.44928	1.44928
24.08.19	F1 An. coluzzii	Permethrin 3.75 %	60 min	12:18:00	13:18:00	Female	4	9	2	20	22	9.09091	10.9545	4.68299					DDT 4 %	1.13636	1.13636
									10	82	92								Bendiocarb 0.1 %	87.7761	5.93849
24.08.19	F1 An. coluzzii	Permethrin 7,50 %	60 min	13:09:00	14:09:00	Female	1	19	10	12	22	45.4545							Malathion 5 %	100	0
24.08.19	F1 An. coluzzii	Permethrin 7,50 %	60 min	13:09:00	14:09:00	Female	2	18	7	15	22	31.8182
24.08.19	F1 An. coluzzii	Permethrin 7,50 %	60 min	13:09:00	14:09:00	Female	3	13	6	14	20	30
24.08.19	F1 An. coluzzii	Permethrin 7,50 %	60 min	13:09:00	14:09:00	Female	4	14	5	15	20	25	33.0682	4.37315
									28	56	84
24.08.19	F1 An. coluzzii	Bendiocarb 0.1 %	60 min	12:18:00	13:18:00	Female	1	21	16	5	21	76.1905
24.08.19	F1 An. coluzzii	Bendiocarb 0.1 %	60 min	12:18:00	13:18:00	Female	2	23	21	2	23	91.3043								AVERAGE	ERROR
24.08.19	F1 An. coluzzii	Bendiocarb 0.1 %	60 min	12:18:00	13:18:00	Female	3	24	23	1	24	95.8333	87.7761	5.93849					Permethrin 0.75 %	0	0
									60	8	68								DEM + Permethrin 0.75 %	14.88	8.73648
24.08.19	F1 An. coluzzii	Deltamethrin 0.05 %	60 min	12:18:00	13:18:00	Female	1	0	0	21	21	0							DDT 4 %	1.13636	1.13636
24.08.19	F1 An. coluzzii	Deltamethrin 0.05 %	60 min	12:18:00	13:18:00	Female	2	0	0	23	23	0							DEM + DDT 4 %	34.7475	3.22758
24.08.19	F1 An. coluzzii	Deltamethrin 0.05 %	60 min	12:18:00	13:18:00	Female	3	0	1	22	23	4.34783	1.44928	1.44928
									1	66
24.08.19	F1 An. coluzzii	Malathion 5 %	60 min	12:18:00	13:18:00	Female	1	20	20	0	20	100
24.08.19	F1 An. coluzzii	Malathion 5 %	60 min	12:18:00	13:18:00	Female	2	22	22	0	22	100
24.08.19	F1 An. coluzzii	Malathion 5 %	60 min	12:18:00	13:18:00	Female	3	20	20	0	20	100	100	0
									62	0	62
24.08.19	F1 An. coluzzii	DDT 4 %	60 min	12:18:00	13:18:00	Female	1	0	0	23	23	0
24.08.19	F1 An. coluzzii	DDT 4 %	60 min	12:18:00	13:18:00	Female	2	1	1	21	22	4.54545
24.08.19	F1 An. coluzzii	DDT 4 %	60 min	12:18:00	13:18:00	Female	3	0	0	22	22	0
24.08.19	F1 An. coluzzii	DDT 4 %	60 min	12:18:00	13:18:00	Female	4	0	0	25	25	0	1.13636	1.13636
									1	91	92
24.08.19	F1 An. coluzzii	Unimpregnated paper	60 min	12:18:00	13:18:00	Female	3	0	0	22	22	0
24.08.19	F1 An. coluzzii	Unimpregnated paper	60 min	12:18:00	13:18:00	Female	4	0	0	24	24	0	0	0

## Sheet: Resistance_Intensity_PBO_Assays
START DATE OF BIOASSAYS	TYPE MOSQUITOES	INSECTICIDE	EXPOSURE	START	END	GENDER	REPLICATE TUBE	KNOCK DOWN AFTER EXPOSURE	DEAD AFTER 24 H	ALIVE AFTER 24 H	TOTAL	% MORTALITY	AVERAGE	ERROR
26.08.19	F1 An. coluzzii	PBO+Permethrin 3.75 %	60 min			Female	1		9	11	20	45
26.08.19	F1 An. coluzzii	PBO+Permethrin 3.75 %	60 min			Female	2		8	12	20	40
26.08.19	F1 An. coluzzii	PBO+Permethrin 3.75 %	60 min			Female	3		14	7	21	66.6667
26.08.19	F1 An. coluzzii	PBO+Permethrin 3.75 %	60 min			Female	4		13	8	21	61.9048	53.3929	6.44499
									44	38	82
26.08.19	F1 An. coluzzii	PBO+Permethrin 7,50 %	60 min			Female	1		22	2	24	91.6667
26.08.19	F1 An. coluzzii	PBO+Permethrin 7,50 %	60 min			Female	2		19	1	20	95
26.08.19	F1 An. coluzzii	PBO+Permethrin 7,50 %	60 min			Female	3		19	3	22	86.3636
26.08.19	F1 An. coluzzii	PBO+Permethrin 7,50 %	60 min			Female	4		16	5	21	76.1905	87.3052	4.1095
									76	11	87
26.08.19	F1 An. coluzzii	Unimpregnated paper	60 min			Female	1	0	0	22	22	0
26.08.19	F1 An. coluzzii	Unimpregnated paper	60 min			Female	2	0	1	21	22	4.54545	2.27273	2.27273
28.08.19	F1 An. coluzzii	Permethrin 3.75 %	60 min			Female	1		4	20	24	16.6667
28.08.19	F1 An. coluzzii	Permethrin 3.75 %	60 min			Female	2		6	14	20	30
28.08.19	F1 An. coluzzii	Permethrin 3.75 %	60 min			Female	3		1	23	24	4.16667
28.08.19	F1 An. coluzzii	Permethrin 3.75 %	60 min			Female	4		3	20	23	13.0435	15.9692	5.36353
									14	77	91
28.08.19	F1 An. coluzzii	Permethrin 7,50 %	60 min			Female	1		10	14	24	41.6667
28.08.19	F1 An. coluzzii	Permethrin 7,50 %	60 min			Female	2		7	14	21	33.3333
28.08.19	F1 An. coluzzii	Permethrin 7,50 %	60 min			Female	4		8	15	23	34.7826	36.5942	2.57051
									25	43	68
28.08.19	F1 An. coluzzii	Unimpregnated paper	60 min			Female	1	0	0	23	23	0
28.08.19	F1 An. coluzzii	Unimpregnated paper	60 min			Female	2	0	0	21	21	0	0	0

## Sheet: Synergist Assays using
START DATE OF BIOASSAYS	TYPE MOSQUITOES	INSECTICIDE	EXPOSURE	START	END	GENDER	REPLICATE TUBE	KNOCK DOWN AFTER EXPOSURE	DEAD AFTER 24 H	ALIVE AFTER 24 H	TOTAL	% MORTALITY	AVERAGE	ERROR
30.08.19	F1 An. coluzzii	DEM + Permethrin 0.75 %	60 min	13:58:00	15:58:00	Female	1	0	8	15	23	9.09
30.08.19	F1 An. coluzzii	DEM + Permethrin 0.75 %	60 min	13:58:00	15:58:00	Female	2	0	8	13	21	4.76
30.08.19	F1 An. coluzzii	DEM + Permethrin 0.75 %	60 min	13:58:00	15:58:00	Female	3	0	6	19	25	4.76
30.08.19	F1 An. coluzzii	DEM + Permethrin 0.75 %	60 min	13:58:00	15:58:00	Female	4	0	11	13	24	40.91	14.88	8.73648							Mortality	SEM
									33	60	93									5X Permethrin	15.96	5.36
30.08.19	F1 An. coluzzii	DEM + DDT 4 %	60 min	17:30:00	18:30:00	Female	1	0	7	14	21	33.3333								10X Permethrin	36.59	2.57
30.08.19	F1 An. coluzzii	DEM + DDT 4 %	60 min	17:30:00	18:30:00	Female	2	0	6	14	20	30								DEM + 1X DDT	14.88	8.73648
30.08.19	F1 An. coluzzii	DEM + DDT 4 %	60 min	17:30:00	18:30:00	Female	3	0	9	13	22	40.9091	34.7475	3.22758						DEM + 1X Permethrin	34.7475	3.22758
									22	41	63									PB0 + 1X Permethrin	7.10427	1.53799
																				PBO + 5X Permethrin	53.3929	6.44499
																				PBO + 10X Permethrin	87.3052	4.1095
