# Supplementary material for: Exploring the molecular mechanisms of increased intensity of pyrethroid resistance in Central African population of a major malaria vector Anopheles coluzzii
Source: Evol Appl. 2024 Feb 26;17(2):e13641. doi: 10.1111/eva.13641 (PMC10895554; doi:10.1111/eva.13641)
Supplement: Supplementary file 4 — File S3. [file EVA-17-e13641-s003.xlsx]

## Sheet: Tajimas_D_Per_Gene
GeneID	GeneName	NGOUSSO	GOUNOUGOU_PERM	GOUNOUGOU_UNEX	Avg._GOUNOUGOU	chrom	GeneDescription	nSNPs	Gene_midpoint
AGAP010815	TEP1	0.688574	-1.75025	-2.02339	-1.88682	3L	thioester-containing protein 1 [Source:VB Community Annotation]	22	1.12044e+07
AGAP009197	GSTE3	-1.48393	-1.57277	-2.09306	-1.83292	3R	glutathione S-transferase epsilon class 3 [Source:VB Community Annotation]	14	28601824
AGAP009193	GSTE4	-1.28507	-1.90583	-1.47204	-1.68894	3R	glutathione S-transferase epsilon class 4 [Source:VB Community Annotation]	8	28596408
AGAP009192	GSTE5	-1.60706	-2.24909	-1.03677	-1.64293	3R	glutathione S-transferase epsilon class 5 [Source:VB Community Annotation]	18	2.85954e+07
AGAP000987	CPAP3-A1b		-1.76135	-1.3899	-1.57562	X	cuticular protein [Source:VB Community Annotation]	16	1.89346e+07
AGAP000947	GSTU1		-1.02611	-1.65813	-1.34212	X	glutathione S-transferase unclassified 1 [Source:VB Community Annotation]	8	18315901
AGAP006958	Hsp83	0.551758	-1.13067	-1.2253	-1.17798	2L	Heat shock protein 83 [Source:UniProtKB/Swiss-Prot;Acc:Q7PT10]	96	40257570
AGAP004807	GALE7	0.762552	-1.03426	-1.1818	-1.10803	2L	galectin 7 [Source:VB Community Annotation]	16	3780808
AGAP000719	Ahcy13	2.22221	-1.1086	-1.08207	-1.09533	X	Adenosylhomocysteinase [Source:UniProtKB/Swiss-Prot;Acc:O76757]	69	13070558
AGAP004855	CLIPB13	0.676797	-1.00069	-1.15648	-1.07859	2L	CLIP-domain serine protease [Source:VB Community Annotation]	50	4493137
AGAP010123	CPR131		-1.12287	-1.01663	-1.06975	3R	cuticular protein RR-2 family 131 [Source:VB Community Annotation]	11	49240243
AGAP010816	TEP3	0.776345	-1.17207	-0.955132	-1.0636	3L	thioester-containing protein 3 [Source:VB Community Annotation]	44	11217653
AGAP000396	TPX1	2.28423	-1.17848	-0.928351	-1.05341	X	thioredoxin peroxidase 1 [Source:VB Community Annotation]	45	7240432
AGAP008091	CLIPE1	2.69203	-1.1052	-0.9705	-1.03785	3R	CLIP-domain serine protease [Source:VB Community Annotation]	153	5389875
AGAP006248	Med10	-0.434654	-1.16646	-0.877653	-1.02206	2L	Mediator of RNA polymerase II transcription subunit 10 [Source:UniProtKB/Swiss-Prot;Acc:Q7Q5R5]	29	28609697
AGAP005456	CPR15	1.64413	-0.764592	-0.916248	-0.84042	2L	cuticular protein RR-1 family 15 [Source:VB Community Annotation]	54	1.57593e+07
AGAP006149	CPLCX3	0.968261	-0.998921	-0.64272	-0.820821	2L	cuticular protein unclassified [Source:VB Community Annotation]	25	2.71736e+07
AGAP011054	TPX2	1.89229	-0.774924	-0.746406	-0.760665	3L	thioredoxin peroxidase 2 [Source:VB Community Annotation]	66	15788594
AGAP005749	GSTO1	0.644665	-0.756722	-0.541604	-0.649163	2L	glutathione S-transferase omega class 1 [Source:VB Community Annotation]	72	20198161
AGAP011159	CoVa	2.33918	-0.494894	-0.756845	-0.62587	3L	cytochrome c oxidase subunit Va [Source:VB Community Annotation]	49	1.81121e+07
AGAP002931	Arf2	-0.201377	-0.747755	-0.480437	-0.614096	2R	ADP-ribosylation factor 2 [Source:VB Community Annotation]	38	29824066
AGAP000888	GSTT2	-1.76471	-0.973673	-0.219003	-0.596338	X	glutathione S-transferase theta class 2 [Source:VB Community Annotation]	22	1.67472e+07
AGAP010173	Rack1	1.72454	-0.548785	-0.609166	-0.578975	3R	guanine nucleotide-binding protein subunit beta-like protein [Source:VB Community Annotation]	75	4.99092e+07
AGAP008051	SAP1	1.23127	-0.543222	-0.579509	-0.561366	3R	sensory appendage protein 1 [Source:VB Community Annotation]	90	4.867e+06
AGAP009342	GSTU3	-0.325769	-0.55959	-0.558825	-0.559207	3R	glutathione S-transferase unclassified 3 [Source:VB Community Annotation]	40	31557717
AGAP006868	CPR140	1.30073	-0.774398	-0.298135	-0.536266	2L	cuticular protein RR-1 family 140 [Source:VB Community Annotation]	40	39272217
AGAP002317	Alpha_amylase	-1.65537	-0.391557	-0.678146	-0.534851	2R	amylase [Source:VB Community Annotation]	53	19445231
AGAP002693	ABCF1	0.35157	-0.431102	-0.575058	-0.50308	2R	ATP-binding cassette transporter (ABC transporter) family F member 1 [Source:VB Community Annotation]	86	2.56652e+07
AGAP002270	CLIPB7	2.0926	-0.535815	-0.452555	-0.494185	2R	CLIP-domain serine protease [Source:VB Community Annotation]	84	1.84094e+07
AGAP006416	SP24D	2.1107	-0.503281	-0.424133	-0.463707	2L	serine protease (non-digestive) [Source:VB Community Annotation]	61	3.16343e+07
AGAP010887	CPR113	2.46542	-0.55918	-0.338719	-0.44895	3L	cuticular protein RR-2 family 113 [Source:VB Community Annotation]	60	12574977
AGAP000565	TRXR	2.49645	-0.4117	-0.445738	-0.428719	X	thioredoxin reductase [Source:VB Community Annotation]	146	10027412
AGAP008206	CYP6N2	1.12288	-0.410952	-0.414205	-0.412579	3R	cytochrome P450 [Source:VB Community Annotation]	129	6909539
AGAP004977	PPO6	-0.236268	-0.46292	-0.32289	-0.392905	2L	prophenoloxidase 6 [Source:VB Community Annotation]	53	7453592
AGAP009624	CTPsyn	-1.5616	-0.387606	-0.383784	-0.385695	3R	CTP synthase [Source:VB Community Annotation]	205	37160396
AGAP000290	CLIPA27		-0.452214	-0.303569	-0.377891	X	CLIP-domain serine protease [Source:VB Community Annotation]	102	5.135e+06
AGAP009196	GSTE7		-0.321294		-0.321294	3R	glutathione S-transferase epsilon class 7 [Source:VB Community Annotation]	6	2.86009e+07
AGAP006001	CPR26	0.302196	-0.469164	0.242888	-0.113138	2L	cuticular protein RR-1 family 26 [Source:VB Community Annotation]	31	24626502
AGAP001823	VATG	-0.136646	-0.472553	0.846152	0.1868	2R	V-type H+-transporting ATPase subunit G [Source:VB Community Annotation]	24	1.09029e+07
AGAP008449	CPLCG5		-0.487127	0.902652	0.207762	3R	cuticular protein CPLCG family (CPLCG5) [Source:VB Community Annotation]	32	1.08781e+07

## Sheet: Fst_Per_Gene
GeneID	GeneName	GOUNPERM_GOUNUNEX_zFst	GOUNPERM_NGOUSSO_zFst	GOUNUNEX_NGOUSSO_zFst	Avg.All_Fst	S.E.all	GOUNPERM_GOUNUNEX_SE	GOUNPERM_NGOUSSO_SE	GOUNUNEX_NGOUSSO_SE	chrom	GeneDescription	nSNPs	Gene_midpoint
AGAP010814	TEP6	0.306383	0.976522	0.870023	0.717643	0.0359699	0.0353653	0.0235679	0.0489765	3L	thioester-containing protein 6 [Source:VB Community Annotation]	10	11188083
AGAP010815	TEP1	0.00613341	0.874632	0.867637	0.582801	0.0309881	0.0178169	0.037557	0.0375903	3L	thioester-containing protein 1 [Source:VB Community Annotation]	22	1.12044e+07
AGAP006723	COEAE2G	0.203427	0.838407	0.753215	0.59835	0.0330107	0.0336321	0.028088	0.0373119	2L	carboxylesterase [Source:VB Community Annotation]	78	3.72837e+07
AGAP000947	GSTU1	0.0582701	0.784397	0.788166	0.543611	0.448553	0.02881	0.639542	0.677308	X	glutathione S-transferase unclassified 1 [Source:VB Community Annotation]	8	18315901
AGAP010816	TEP3	0.119702	0.743707	0.719276	0.527561	0.0512324	0.0581372	0.0464963	0.0490638	3L	thioester-containing protein 3 [Source:VB Community Annotation]	44	11217653
AGAP006379	ABCA1	0.0828122	0.740804	0.73309	0.518902	0.0181334	0.0152796	0.0194653	0.0196553	2L	ATP-binding cassette transporter (ABC transporter) family A member 1 [Source:VB Community Annotation]	204	3.09294e+07
AGAP000761	GSTT1	0.0589396	0.732573	0.785026	0.525513	0.0567304	0.0235563	0.0844276	0.0622073	X	glutathione S-transferase theta class 1 [Source:VB Community Annotation]	23	13784859
AGAP001076	CYP4G16	0.0233383	0.718812	0.674534	0.472228	0.0495294	0.0116613	0.0721087	0.0648182	X	cytochrome P450 [Source:VB Community Annotation]	24	2.29423e+07
AGAP005992	CYP302A1	0.150804	0.707647	0.648105	0.502186	0.0632949	0.0502023	0.06466	0.0750224	2L	cytochrome P450 [Source:VB Community Annotation]	19	24571327
AGAP009191	GSTE6	0.155412	0.694168	0.807931	0.552503	0.0481079	0.0518834	0.05306	0.0393804	3R	glutathione S-transferase epsilon class 6 [Source:VB Community Annotation]	14	28594238
AGAP005837	COEJHE5E	0.0611901	0.689663	0.678704	0.476519	0.0342132	0.0172701	0.0434723	0.0418972	2L	carboxylesterase [Source:VB Community Annotation]	64	2.23175e+07
AGAP008205	CYP6R1	0.118909	0.681795	0.816954	0.539219	0.153513	0.0664763	0.231842	0.162222	3R	cytochrome P450 [Source:VB Community Annotation]	5	6.90767e+06
AGAP010818	TEP11	0.319149	0.681725	0.781684	0.594186	0.248324		0.28855	0.208098	3L	thioester-containing protein 11 [Source:VB Community Annotation]	3	1.12859e+07
AGAP008358	CYP4H17	0.117468	0.677878	0.695866	0.497071	0.0726854	0.0445058	0.0822215	0.0913289	3R	cytochrome P450 [Source:VB Community Annotation]	15	9927028
AGAP005834	COEJHE2E	0.0496047	0.677431	0.693823	0.47362	0.0291128	0.0136642	0.036925	0.0367491	2L	carboxylesterase [Source:VB Community Annotation]	83	22301767
AGAP006047	CYP4J9	0.157724	0.659641	0.694122	0.503829	0.0507548	0.0478017	0.055195	0.0492677	2L	cytochrome P450 [Source:VB Community Annotation]	36	25633047
AGAP000818	CYP9K1	0.110489	0.644666	0.620328	0.458494	0.0567918	0.0155652	0.0724407	0.0823695	X	cytochrome P450 [Source:VB Community Annotation]	20	15241718
AGAP006228	COEAE2F	0.0315152	0.641738	0.605304	0.426186	0.0229449	0.00956011	0.0297964	0.0294784	2L	carboxylesterase [Source:VB Community Annotation]	121	2.85496e+07
AGAP008436	ABCC11	0.058815	0.639401	0.595318	0.431178	0.0237759	0.00905241	0.0298366	0.0324387	3R	ATP-binding cassette transporter (ABC transporter) family C member 11 [Source:VB Community Annotation]	221	10721811
AGAP009190	GSTE8	0.0549375	0.621256	0.761076	0.47909	0.0211606	0.0148528	0.0259407	0.0226885	3R	glutathione S-transferase epsilon class 8 [Source:VB Community Annotation]	40	28591394
AGAP009215	CLIPB18	0.247529	0.609812	0.706712	0.521351	0.131542	0.107795	0.143638	0.143193	3R	CLIP-domain serine protease [Source:VB Community Annotation]	8	2.8836e+07
AGAP000284	CYP315A1	0.0330811	0.601237	0.580003	0.404774	0.0583153	0.0143659	0.08556	0.07502	X	cytochrome P450 [Source:VB Community Annotation]	38	5113418
AGAP000466	ACE2	0.0631834	0.59239	0.576271	0.410615	0.0169935	0.00655212	0.0223777	0.0220506	X	acetylcholinesterase [Source:VB Community Annotation]	462	8.05577e+06
AGAP004379	GSTD6	0.233997	0.589197	0.587085	0.470093	0.0909144	0.0495381	0.127904	0.0953008	2R	glutathione S-transferase delta class 6 [Source:VB Community Annotation]	16	5.55036e+07
AGAP006380	ABCA2	0.0537823	0.58589	0.533733	0.391135	0.0178234	0.011939	0.0219744	0.0195569	2L	ATP-binding cassette transporter (ABC transporter) family A member 2 [Source:VB Community Annotation]	231	3.0938e+07
AGAP006427	ABCC7	0.0641504	0.579675	0.603802	0.415876	0.0226304	0.015151	0.0263548	0.0263854	2L	ATP-binding cassette transporter (ABC transporter) family C member 7 [Source:VB Community Annotation]	219	3.1744e+07
AGAP008210	CYP6N1	0.133462	0.56503	0.491408	0.396633	0.0849711	0.0469278	0.0948645	0.113121	3R	cytochrome P450 [Source:VB Community Annotation]	17	6922228
AGAP002693	ABCF1	0.00188924	0.55414	0.526723	0.360917	0.0407233	0.00399648	0.0615006	0.0566729	2R	ATP-binding cassette transporter (ABC transporter) family F member 1 [Source:VB Community Annotation]	86	2.56652e+07
AGAP008219	CYP6Z1	0.0170533	0.545437	0.562653	0.375048	0.0289596	0.00876347	0.0415804	0.036535	3R	cytochrome P450 [Source:VB Community Annotation]	94	6.97732e+06
AGAP011575	COE15O	0.14317	0.544436	0.690133	0.459246	0.120108	0.0508747	0.167484	0.141965	3L	carboxylesterase [Source:VB Community Annotation]	10	2.80189e+07
AGAP000888	GSTT2	0.0413273	0.479201	0.473084	0.331204	0.163428	0.0174529	0.25139	0.221442	X	glutathione S-transferase theta class 2 [Source:VB Community Annotation]	22	1.67472e+07
AGAP001823	VATG	0.0419495	0.45197	0.420016	0.304645	0.0747777	0.0187489	0.111206	0.0943779	2R	V-type H+-transporting ATPase subunit G [Source:VB Community Annotation]	24	1.09029e+07
AGAP008212	CYP6M2	0.0845367	0.444032	0.451526	0.326698	0.0340843	0.015602	0.0423426	0.0443083	3R	cytochrome P450 [Source:VB Community Annotation]	78	6.9297e+06
AGAP009342	GSTU3	0.0600575	0.41751	0.420201	0.299256	0.0666061	0.0298214	0.0807546	0.0892422	3R	glutathione S-transferase unclassified 3 [Source:VB Community Annotation]	40	31557717
AGAP007201	TRX2	0.0232366	0.367073	0.37405	0.254786	0.0542784	0.0087047	0.0727	0.0814306	2L	thioredoxin [Source:VB Community Annotation]	49	4.42694e+07
AGAP008218	CYP6Z2	0.0436276	0.329328	0.322239	0.231732	0.038043	0.0125223	0.0470632	0.0545435	3R	cytochrome P450 [Source:VB Community Annotation]	42	6974671
AGAP001356	ACE1	0.0618912	0.320241	0.299763	0.227299	0.0187239	0.00767768	0.0252591	0.0232349	2R	Acetylcholinesterase [Source:UniProtKB/Swiss-Prot;Acc:Q869C3]	262	3.49025e+06
AGAP000877	CYP4G17	0.00663841	0.310704	0.299167	0.205503	0.0406795	0.0109922	0.0559182	0.0551282	X	cytochrome P450 [Source:VB Community Annotation]	36	1.662e+07
AGAP006958	Hsp83	0.00363685	0.194386	0.197428	0.131817	0.026866	0.00354529	0.0373383	0.0397143	2L	Heat shock protein 83 [Source:UniProtKB/Swiss-Prot;Acc:Q7PT10]	96	40257570
AGAP009192	GSTE5	0.0502033	0.00165002	0.0378121	0.0298885	0.0110892	0.0112673	0.00821061	0.0137897	3R	glutathione S-transferase epsilon class 5 [Source:VB Community Annotation]	18	2.85954e+07
